# Supplementary material for: Amino Acids 785, 787 of the Na+/H+ Exchanger Cytoplasmic Tail Modulate Protein Activity and Tail Conformation
Source: Int J Mol Sci. 2021 Oct 21;22(21):11349. doi: 10.3390/ijms222111349 (PMC8583816; doi:10.3390/ijms222111349)
Supplement: Supplementary file 1 [file ijms-22-11349-s001.zip]

Archive with 1 entries (1 files):
- ijms-1409190-supplementary.pdf
